# Supplementary material for: The PP2A/4/6 subfamily of phosphoprotein phosphatases regulates DAF-16 and confers resistance to environmental stress in postreproductive adult C. elegans
Source: PLoS One. 2020 Dec 14;15(12):e0229812. doi: 10.1371/journal.pone.0229812 (PMC7735605; doi:10.1371/journal.pone.0229812)
Supplement: S1 Table — Output from Clustal Omega alignment of C. elegans and human catalytic subunits of the PP2A/4/6 subfamily showing percent identity between each pairwise comparison. The best matching ortholog in each column (highest percent identity) is highlighted in green. (XLSX) [file pone.0229812.s018.xlsx]

## Sheet: Sheet1
		C. elegans				H. sapiens
		LET-92	PPH-4.1	PPH-4.2_a	PPH-6	PP2Ac	PP4c	PP6c
C. elegans	LET-92	100	62.15	60.32	51.61	88.67	64.59	56.81
	PPH-4.1	62.15	100	74.21	50.46	62.99	80.13	59.74
	PPH-4.2_a	60.32	74.21	100	50.16	62.01	72.64	57.38
	PPH-6	51.61	50.46	50.16	100	52.46	52.96	60.2
H. sapiens	PP2Ac	88.67	62.99	62.01	52.46	100	65.9	58.14
	PP4c	64.59	80.13	72.64	52.96	65.9	100	61.72
	PP6c	56.81	59.74	57.38	60.2	58.14	61.72	100
Key
	Best matching ortholog in column
	Match with self
