# Supplementary material for: The PP2A/4/6 subfamily of phosphoprotein phosphatases regulates DAF-16 and confers resistance to environmental stress in postreproductive adult C. elegans
Source: PLoS One. 2020 Dec 14;15(12):e0229812. doi: 10.1371/journal.pone.0229812 (PMC7735605; doi:10.1371/journal.pone.0229812)
Supplement: S2 Table — Predicted and experimentally validated interactors of PPH-4.1 as listed in the Wormbase protein interaction database are shown. (XLSX) [file pone.0229812.s019.xlsx]

## Sheet: Sheet1
Interactions	Type	Type	Effector	Affected	Direction	Phenotype	Citations
pph-4.1 : smk-1	predicted	predicted	pph-4.1	smk-1	non-directional		Zhong W & Sternberg PW, 2006
pph-4.1 : smk-1							Lee I et al., 2008
ppfr-4 : pph-4.1	predicted	predicted	pph-4.1	ppfr-4	non-directional		Zhong W & Sternberg PW, 2006
ppfr-4 : pph-4.1							Lee I et al., 2008
pph-4.1 : sars-1	predicted	predicted	pph-4.1	sars-1	non-directional		Zhong W & Sternberg PW, 2006
dnc-3 : pph-4.1	predicted	predicted	pph-4.1	dnc-3	non-directional		Zhong W & Sternberg PW, 2006
mbk-2 : pph-4.1	gi-module-two:enhancing	gi-module-two:enhancing	pph-4.1	mbk-2	Effector->Affected	failure to hatch	Han X et al., 2009
mbk-2 : ppfr-1 : pph-4.1							Han X et al., 2009
dnc-3 : pph-4.1	physical:protein-protein	physical:protein-protein	dnc-3	pph-4.1	Effector->Affected		Li S et al., 2004
dnc-3 : pph-4.1							Li S et al., 2004
par-1 : pph-4.1	predicted	predicted	pph-4.1	par-1	non-directional		Zhong W & Sternberg PW, 2006
plk-1 : pph-4.1	regulatory:other	regulatory:other	plk-1	pph-4.1	Effector->Affected		Sumiyoshi E, Sugimoto A & Yamamoto M, 2002
cdc-25.1 : pph-4.1	predicted	predicted	pph-4.1	cdc-25.1	non-directional		Zhong W & Sternberg PW, 2006
dnc-2 : pph-4.1	predicted	predicted	pph-4.1	dnc-2	non-directional		Zhong W & Sternberg PW, 2006
pph-4.1 : skr-1	predicted	predicted	pph-4.1	skr-1	non-directional		Zhong W & Sternberg PW, 2006
F25B3.5 : pph-4.1	predicted	predicted	pph-4.1	F25B3.5	non-directional		Zhong W & Sternberg PW, 2006
EEED8.3 : pph-4.1	predicted	predicted	pph-4.1	EEED8.3	non-directional		Zhong W & Sternberg PW, 2006
ain-1 : pph-4.1	physical:protein-protein	physical:protein-protein	pph-4.1	ain-1	Effector->Affected		Wu E et al., 2016
pph-4.1 : rde-8	physical:protein-protein	physical:protein-protein	pph-4.1	rde-8	Effector->Affected		Tsai HY et al., 2015
pph-4.1 : skr-2	predicted	predicted	pph-4.1	skr-2	non-directional		Zhong W & Sternberg PW, 2006
arp-1 : pph-4.1	predicted	predicted	pph-4.1	arp-1	non-directional		Zhong W & Sternberg PW, 2006
ppfr-2 : pph-4.1	predicted	predicted	pph-4.1	ppfr-2	non-directional		Lee I et al., 2008
cogc-1 : pph-4.1	physical:protein-protein	physical:protein-protein	cogc-1	pph-4.1	Effector->Affected		Li S et al., 2004
pph-4.1 : zyg-9	predicted	predicted	pph-4.1	zyg-9	non-directional		Zhong W & Sternberg PW, 2006
ppfr-4 : pph-4.1	physical:protein-protein	physical:protein-protein	pph-4.1	ppfr-4	Effector->Affected		Boxem M et al., 2008
mei-1 : pph-4.1	gi-module-two:sub-suppressing	gi-module-two:sub-suppressing	pph-4.1	mei-1	Effector->Affected	failure to hatch	Han X et al., 2009
mei-1 : ppfr-1 : pph-4.1							Han X et al., 2009
plk-1 : pph-4.1	predicted	predicted	pph-4.1	plk-1	non-directional		Zhong W & Sternberg PW, 2006
mre-11 : pph-4.1	predicted	predicted	pph-4.1	mre-11	non-directional		Lee I et al., 2008
dnc-2 : pph-4.1	physical:protein-protein	physical:protein-protein	dnc-2	pph-4.1	Effector->Affected		Li S et al., 2004
dnc-2 : pph-4.1							Boxem M et al., 2008
air-1 : pph-4.1	predicted	predicted	pph-4.1	air-1	non-directional		Zhong W & Sternberg PW, 2006
pph-4.1 : spt-5	predicted	predicted	pph-4.1	spt-5	non-directional		Lee I et al., 2008
arp-1 : pph-4.1	physical:protein-protein	physical:protein-protein	arp-1	pph-4.1	Effector->Affected		Li S et al., 2004
arp-1 : pph-4.1							Li S et al., 2004
arp-1 : pph-4.1							Li S et al., 2004
arp-1 : pph-4.1							Li S et al., 2004
arp-1 : pph-4.1							Li S et al., 2004
arp-1 : pph-4.1							Li S et al., 2004
arp-1 : pph-4.1							Li S et al., 2004
arp-1 : pph-4.1							Li S et al., 2004
gpd-4 : pph-4.1	predicted	predicted	pph-4.1	gpd-4	non-directional		Zhong W & Sternberg PW, 2006
dhc-1 : pph-4.1	predicted	predicted	pph-4.1	dhc-1	non-directional		Zhong W & Sternberg PW, 2006
pph-4.1 : tbb-4	predicted	predicted	pph-4.1	tbb-4	non-directional		Zhong W & Sternberg PW, 2006
EEED8.3 : pph-4.1	physical:protein-protein	physical:protein-protein	EEED8.3	pph-4.1	Effector->Affected		Li S et al., 2004
EEED8.3 : pph-4.1							Li S et al., 2004
EEED8.3 : pph-4.1							Li S et al., 2004
air-2 : pph-4.1	predicted	predicted	pph-4.1	air-2	non-directional		Zhong W & Sternberg PW, 2006
mei-1 : pph-4.1	physical:protein-protein	physical:protein-protein	pph-4.1	mei-1	non-directional		Han X et al., 2009
mel-26 : pph-4.1	gi-module-two:sub-suppressing	gi-module-two:sub-suppressing	pph-4.1	mel-26	Effector->Affected	failure to hatch	Han X et al., 2009
cct-3 : pph-4.1	predicted	predicted	pph-4.1	cct-3	non-directional		Zhong W & Sternberg PW, 2006
pph-4.1 : vab-10	predicted	predicted	pph-4.1	vab-10	non-directional		Zhong W & Sternberg PW, 2006
pph-4.1 : tbg-1	predicted	predicted	pph-4.1	tbg-1	non-directional		Zhong W & Sternberg PW, 2006
cct-2 : pph-4.1	predicted	predicted	pph-4.1	cct-2	non-directional		Zhong W & Sternberg PW, 2006
pph-4.1 : sars-2	predicted	predicted	pph-4.1	sars-2	non-directional		Zhong W & Sternberg PW, 2006
gpd-3 : pph-4.1	predicted	predicted	pph-4.1	gpd-3	non-directional		Zhong W & Sternberg PW, 2006
ppfr-4 : pph-4.1	physical:protein-protein	physical:protein-protein	ppfr-4	pph-4.1	Effector->Affected		Li S et al., 2004
ppfr-4 : pph-4.1							Boxem M et al., 2008
ppfr-4 : pph-4.1
ppfr-4 : pph-4.1
ppfr-4 : pph-4.1
ppfr-4 : pph-4.1
ppfr-4 : pph-4.1
ppfr-4 : pph-4.1
ppfr-4 : pph-4.1
ppfr-4 : pph-4.1
mbk-1 : pph-4.1	physical:protein-protein	physical:protein-protein	pph-4.1	mbk-1	Effector->Affected		Chen JX et al., 2016
ifb-1 : pph-4.1	predicted	predicted	pph-4.1	ifb-1	non-directional		Zhong W & Sternberg PW, 2006
pph-4.1 : pph-6	predicted	predicted	pph-4.1	pph-6	non-directional		Lee I et al., 2008
pgl-3 : pph-4.1	physical:protein-protein	physical:protein-protein	pph-4.1	pgl-3	Effector->Affected		Chen JX et al., 2016
pph-4.1 : zen-4	physical:protein-protein	physical:protein-protein	pph-4.1	zen-4	Effector->Affected		Mutlu B et al., 2018
cogc-1 : pph-4.1	predicted	predicted	pph-4.1	cogc-1	non-directional		Zhong W & Sternberg PW, 2006
ZK688.9 : pph-4.1	predicted	predicted	pph-4.1	ZK688.9	non-directional		Zhong W & Sternberg PW, 2006
