# Supplementary material for: The PP2A/4/6 subfamily of phosphoprotein phosphatases regulates DAF-16 and confers resistance to environmental stress in postreproductive adult C. elegans
Source: PLoS One. 2020 Dec 14;15(12):e0229812. doi: 10.1371/journal.pone.0229812 (PMC7735605; doi:10.1371/journal.pone.0229812)
Supplement: S3 Table — Predicted and experimentally validated interactors of SMK-1 as listed in the Wormbase protein interaction database are shown. (XLSX) [file pone.0229812.s020.xlsx]

## Sheet: Sheet1
Interactions	Type	Type	Effector	Affected	Direction	Phenotype	Citations
his-30 : smk-1	predicted	predicted	smk-1	his-30	non-directional		Lee I et al., 2008
ctl-1 : smk-1	regulatory:other	regulatory:other	smk-1	ctl-1	Effector->Affected		Wolff S et al., 2006
daf-16 : smk-1	genetic:other	genetic:other	smk-1	daf-16	non-directional		Wolff S et al., 2006
chk-1 : smk-1	regulatory:other	regulatory:other	smk-1	chk-1	Effector->Affected		Kim SH, Holway AH, Wolff S, Dillin A & Michael WM, 2007
eat-2 : smk-1	gi-module-three:diverging	gi-module-three:diverging	smk-1	eat-2	non-directional		Panowski SH, Wolff S, Aguilaniu H, Durieux J & Dillin A, 2007
smk-1 : spt-5	predicted	predicted	smk-1	spt-5	non-directional		Zhong W & Sternberg PW, 2006
smk-1 : spt-5							Lee I et al., 2008
atf-6 : smk-1	gi-module-three:diverging	gi-module-three:diverging	smk-1	atf-6	non-directional	growth variant	Sakaki K et al., 2012
daf-2 : smk-1	genetic:other	genetic:other	smk-1	daf-2	non-directional	shortened life span	Samuelson AV, Carr CE & Ruvkun G, 2007
his-65 : smk-1	predicted	predicted	smk-1	his-65	non-directional		Lee I et al., 2008
smk-1 : spv-1	predicted	predicted	smk-1	spv-1	non-directional		Zhong W & Sternberg PW, 2006
cyc-1 : smk-1	genetic:other	genetic:other	smk-1	cyc-1	non-directional		Wolff S et al., 2006
daf-16 : smk-1	physical:protein-protein	physical:protein-protein	smk-1	daf-16	non-directional		Wolff S et al., 2006
cmd-1 : smk-1	physical:protein-protein	physical:protein-protein	smk-1	cmd-1	Effector->Affected		Shen X et al., 2008
cmd-1 : smk-1							Shen X et al., 2008
his-3 : smk-1	predicted	predicted	smk-1	his-3	non-directional		Lee I et al., 2008
his-53 : smk-1	predicted	predicted	smk-1	his-53	non-directional		Lee I et al., 2008
smk-1 : sod-3	regulatory:other	regulatory:other	smk-1	sod-3	Effector->Affected		Wolff S et al., 2006
his-57 : smk-1	predicted	predicted	smk-1	his-57	non-directional		Lee I et al., 2008
lin-37 : smk-1	gi-module-three:diverging	gi-module-three:diverging	smk-1	lin-37	non-directional	sick	Ceron J et al., 2007
ire-1 : smk-1	gi-module-three:diverging	gi-module-three:diverging	smk-1	ire-1	non-directional	growth variant	Sakaki K et al., 2012
lem-3 : smk-1	genetic:other	genetic:other	smk-1	lem-3	non-directional		Hartman PS, 1985
clk-1 : smk-1	genetic:other	genetic:other	smk-1	clk-1	non-directional		Wolff S et al., 2006
his-35 : smk-1	predicted	predicted	smk-1	his-35	non-directional		Lee I et al., 2008
smk-1 : zen-4	physical:protein-protein	physical:protein-protein	smk-1	zen-4	Effector->Affected		Mutlu B et al., 2018
pph-4.1 : smk-1	predicted	predicted	smk-1	pph-4.1	non-directional		Zhong W & Sternberg PW, 2006
pph-4.1 : smk-1							Lee I et al., 2008
lys-8 : smk-1	regulatory:other	regulatory:other	smk-1	lys-8	Effector->Affected		Wolff S et al., 2006
lin-15B : smk-1	gi-module-three:diverging	gi-module-three:diverging	smk-1	lin-15B	non-directional	lethal	Ceron J et al., 2007
his-43 : smk-1	predicted	predicted	smk-1	his-43	non-directional		Lee I et al., 2008
his-12 : smk-1	predicted	predicted	smk-1	his-12	non-directional		Lee I et al., 2008
his-47 : smk-1	predicted	predicted	smk-1	his-47	non-directional		Lee I et al., 2008
his-7 : smk-1	predicted	predicted	smk-1	his-7	non-directional		Lee I et al., 2008
chk-2 : smk-1	predicted	predicted	smk-1	chk-2	non-directional		Zhong W & Sternberg PW, 2006
ppfr-1 : smk-1	gi-module-three:neutral	gi-module-three:neutral	smk-1	ppfr-1	non-directional	failure to hatch	Han X et al., 2009
cye-1 : smk-1	predicted	predicted	smk-1	cye-1	non-directional		Zhong W & Sternberg PW, 2006
hpl-2 : smk-1	gi-module-three:diverging	gi-module-three:diverging	smk-1	hpl-2	non-directional	embryonic lethal	Ceron J et al., 2007
daf-15 : smk-1	regulatory:other	regulatory:other	smk-1	daf-15	Effector->Affected		Wolff S et al., 2006
his-68 : smk-1	predicted	predicted	smk-1	his-68	non-directional		Lee I et al., 2008
his-61 : smk-1	predicted	predicted	smk-1	his-61	non-directional		Lee I et al., 2008
atl-1 : smk-1	regulatory:other	regulatory:other	atl-1	smk-1	Effector->Affected		Kim SH, Holway AH, Wolff S, Dillin A & Michael WM, 2007
his-33 : smk-1	predicted	predicted	smk-1	his-33	non-directional		Lee I et al., 2008
pek-1 : smk-1	gi-module-three:diverging	gi-module-three:diverging	smk-1	pek-1	non-directional	growth variant	Sakaki K et al., 2012
rpc-25 : smk-1	predicted	predicted	smk-1	rpc-25	non-directional		Zhong W & Sternberg PW, 2006
isp-1 : smk-1	genetic:other	genetic:other	smk-1	isp-1	non-directional		Wolff S et al., 2006
T08D2.7 : smk-1	predicted	predicted	smk-1	T08D2.7	non-directional		Zhong W & Sternberg PW, 2006
cdt-1 : smk-1	regulatory:other	regulatory:other	cdt-1	smk-1	Effector->Affected		Kim SH, Holway AH, Wolff S, Dillin A & Michael WM, 2007
pct-1 : smk-1	predicted	predicted	smk-1	pct-1	non-directional		Zhong W & Sternberg PW, 2006
lin-35 : smk-1	gi-module-three:diverging	gi-module-three:diverging	smk-1	lin-35	non-directional	lethal	Ceron J et al., 2007
his-51 : smk-1	predicted	predicted	smk-1	his-51	non-directional		Lee I et al., 2008
his-21 : smk-1	predicted	predicted	smk-1	his-21	non-directional		Lee I et al., 2008
his-19 : smk-1	predicted	predicted	smk-1	his-19	non-directional		Lee I et al., 2008
pri-2 : smk-1	predicted	predicted	smk-1	pri-2	non-directional		Zhong W & Sternberg PW, 2006
his-16 : smk-1	predicted	predicted	smk-1	his-16	non-directional		Lee I et al., 2008
