# Supplementary material for: The PP2A/4/6 subfamily of phosphoprotein phosphatases regulates DAF-16 and confers resistance to environmental stress in postreproductive adult C. elegans
Source: PLoS One. 2020 Dec 14;15(12):e0229812. doi: 10.1371/journal.pone.0229812 (PMC7735605; doi:10.1371/journal.pone.0229812)
Supplement: S4 Table — Genes listed in this table correspond to the following three groups: 1) those encoding members of the holoenzyme complexes that we propose in Fig 9; 2) T22D1.5 and F43B10.1, orthologs of PP2B” regulatory subunits that we found to be necessary for the age-dependent increase in DAF-16 transcriptional activity; and 3) orthologs of regulatory proteins. daf-16 expression information is included as a reference. Expression of genes in tissues where DAF-16 function has been explicitly tested in previous studies, including body wall muscle, intestine, and neurons, are highlighted by coloring the names of those tissues (red, green, and blue, respectively) in the “Anatomical sites of expression” column. (XLSX) [file pone.0229812.s021.xlsx]

## Sheet: Sheet1
Category/Complex	Gene	Life stage when gene is expressed	Anatomical sites of expression	Subcellular localization	Function (Wormbase notation)	References for expression data
DAF-16	daf-16	embryos, larvae, adults	anterior distal tip cell; body wall muscle; germline; gonad; hypodermis; intestine; neurons; pharynx; posterior distal tip cell; rectal gland cell; seam cell; ventral nerve cord; vulva; vulval muscle	cytoplasm; nucleus	encodes the sole C. elegans forkhead box O (FOXO) homologue; DAF-16 functions as a transcription factor that acts in the insulin/IGF-1-mediated signaling (IIS) pathway that regulates dauer formation, longevity, fat metabolism, stress response, and innate immunity; DAF-16 regulates these various processes through isoform-specific expression, isoform-specific regulation by different AKT kinases, an…	Reece-Hoyes et al., 2007; Lall et al, 2006; Massey et al., 2006; Schindler et al., 2014; Lopez et al., 2013; Lee et al., 2001; Honnen et al., 2012; Ogg et al., 1997; Bansal et al., 2014; Craig et al., 2013; Weinkove et al., 2006; Matyash et al., 2004
PP4	pph-4.1	embryos, larvae, adults	larval motor neurons; adult sheath cells; larval body wall muscle; larval coelomocytes; larval excretory cells; germline precursors; larval intestine; larval pharyngeal muscle; neurons; hypodermis; intestine; germline; body wall muscle; epidermis	cytoplasm; centrosome; nucleus	is an ortholog of human PPP4C (protein phosphatase 4 catalytic subunit); pph-4.1 is involved in meiotic cell cycle; pph-4.1 is predicted to have hydrolase activity, based on protein domain information; pph-4.1 is localized to the centrosome and the cytoplasm.	Sumiyoshi et al., 2002 ; Spencer et al, 2011; Kaletsky et al., 2016; Blazie et al., 2017; Han et al., 2017; Reinke et al., 2017
	pph-4.2	embryos, larvae, adults	larval motor neurons; adult sheath cells; germline precursors; larval hypodermis; larval pharyngeal muscle; neurons; body wall muscle; hypodermis; intestine; pharynx; germline	no data	encodes a member of the PPP family of protein serine threonine phosphatases and is a homolog of protein phosphatase 4 (PP4); affects larval viability at low penetrance in RNAi screens.	Spencer et al., 2011; Kaletsky et al., 2016; Blazie et al., 2017; Han et al., 2017
	smk-1	embryos, larvae, adults	anal depressor muscle; excretory cell; neurons; hypodermis; intestine; pharynx, ventral cord neuron	nucleus	encodes a novel, evolutionarily conserved protein that is orthologous to the mammalian and Dictyostelium discoideum SMEK (suppressor of MEK null) proteins;smk-1 activity is essential for several aspects of DAF-16-mediated longevity namely, the defense response to pathogenic bacteria and increased resistance to oxidative and UV-induced damage; in regulating DAF-16 activity, SMK-1 appears to act by…	McKay et al., 2003; Wolff et al., 2006
	ppfr-2	embryos, larvae, adults	embryonic motor neurons; embryonic pan-neuronal; larval pan-neuronal; larval body wall muscle; larval excretory cell; larval intestine; adult neurons; intestine; germline; body wall muscle; epidermis	nucleus	is an ortholog of human PPP4R2 (protein phosphatase 4 regulatory subunit 2);ppfr-2 is predicted to have protein phosphatase regulator activity, based on protein domain information.	Fox et al, 2005; Duchaine et al., 2006; Von Stetina et al, 2007; Spencer et al. 2011; Kaletsky et al., 2016: Blazie et al., 2017; Han et al., 2017; Reinke et al., 2017
PP2	let-92	embryos, larvae, adults	neurons; anal depressor muscle; body wall muscle; coelomocyte; dorsal nerve cord; intestine; lateral nerve cord; pharynx; rectal epithelium; reproductive system; uterine muscle; ventral cord neuron; vulval muscle; vulva; larval neurons; larval body wall muscle; larval coelomocytes; larval excretory cell; larval hypodermis; hypodermis; seam cells; germline; epidermis	cytoplasm	let-92 was identified genetically in screens for essential genes on chromosome IV; LET-92 may regulate a number of signal transduction pathways as it is required for embryogenesis, larval development, Ras-mediated vulval development, and axonal guidance in the DD and VD neurons; let-92 interacts genetically with sur-6 which encodes a regulatory subunit of PP2A; LET-92 physically interacts with th…	Hunt-Newbury et al., 2007; Spencer et al., 2011; Blazie et al., 2017; Han et al., 2017; Reinke et al., 2017;
	paa-1	embryos, larvae, adults	anal depressor muscle; body wall muscle; excretory cell; gonad; neurons; hypodermis; intestine; pharynx; rectal epithelium; reproductive system; spermatheca; uterine muscle; ventral cord neuron; vulva; vulval muscle; seam cell	cytoplasm; nucleus	encodes the sole C. elegans homolog of PR65, the structural subunit of protein phosphatase 2A (PP2A); paa-1 is an essential gene, required in RNAi assays for embryonic viability, fertility, and cuticular integrity; PAA-1 protein physically interacts with LET-92, the PP2A catalytic subunit, and with RSA-1, a PP2A regulatory subunit; PAA-1 also physically interacts with SMG-5; PAA-1 localizes to ce…	Hunt-Newbury et al., 2007; Zou et al., 2019; Blazie et al., 2017; Reinke et al., 2017
	pptr-1	embryos, larvae, adults	anterior distal tip cell; body wall muscle; excretory cell; neurons; intestine; pharynx; posterior distal tip cell; reproductive system; spermatheca; ventral cord neuron; vulva; larval coelomocytes; larval hypodermis; hypodermis; seam cell; germline; epidermis;	cytoplasm; nucleus	encodes a PP2A holoenzyme regulatory subunit, a member of the B56 family of genes homologous to mammalian PPP2R5B (OMIM: 601644); out of the seven PP2A regulatory subunits only pptr-1regulates dauer formation downstream of daf-2;pptr-1 controls dauer formation specifically through the IIS pathway; pptr-1 regulates multiple phenotypes associated with the IIS pathways like stress resistance and lif…	McKay et al., 2003; Padmanabhan et al., 2009; Spencer et al., 2011; Blazie et al., 2017; Han et al., 2017; Reinke et al., 2017;
	sur-6	embryos, larvae, adults	neurons; excretory cell; intestine; larval body wall muscle; germline; hypodermis; pharynx; seam cells; epidermis	cytoplasm	encodes a regulatory (B) subunit of serine/threonine protein phosphatase 2A (PP2A-B); sur-6 was initially identified in screens for mutations that suppress the Multivulva phenotype produced by an activatedlet-60/Ras mutation and enhance the vulvaless and larval lethality phenotype of a hypomorphic lin-45/Raf mutation; in addition, RNAi experiments demonstrate that sur-6activity is also essential …	McKay et al., 2003; Hunt-Newbury et al., 2007; Spencer et al., 2011; Grun et al., 2014; Blazie et al., 2017; Reinke et al., 2017
	T22D1.5	embryos, larvae, adults	larval motor neurons; larval neurons; sheath cells; larval body wall muscle; larval coelomocytes; larval excretory cell; larval hypodermis; larval intestine; larval pharyngeal muscle; neurons; hypodermis; intestine; pharynx; seam cell; germline	no data	Is predicted to have protein phosphatase regulator activity.	Spencer et al., 2011; Kaletsky et al., 2016; Blazie et al., 2017; Han et al., 2017;
	F43B10.1	embryos, larvae, adults	anal depressor muscle; body wall muscle; gonadal sheath cell; pharynx; seam cell; vulval muscle; intestine; larval neurons; larval body wall muscle; larval coelomocytes; larval excretory cell; larval hypodermis; germline; neurons; hypodermis;	cytoplasm	Is an ortholog of human PPP2R3B (protein phosphatase 2 regulatory subunit B''beta). Is predicted to have protein phosphatase regulator activity.	Hunt-Newbury et al., 2007; Dupuy et al., 2007; Spencer et al., 2011; Grun et al., 2014; Kaletsky et al., 2016; Blazie et al., 2017; Reinke et al. 2017
PP6	pph-6	embryos, larvae, adults	larval motor neurons; larval neurons; sheath cells; larval excretory cells; larval intestine; germline; neurons; epidermis; intestine	cytoplasm; cell cortex; astral microtubule	pph-6 encodes the sole catalytic subunit of a PP6 protein phosphatase in the nematode genome orthologous to yeast and mammalian PP6 proteins (OMIM:612725); PPH-6 is essential for proper cortical contractility and spindle positioning in one-cell stage embryo; PPH-6 exists in a complex with SAPS-1, they mutually stabilize each other and that these two components ensure normal protein levels of thei…	Afshar et al., 2010; Sieburth et al., 2005; Spencer et al., 2011; Grun et al., 2014; Kaletsky et al., 2016; Reinke et al., 2017
	saps-1	embryos, larvae, adults	larval motor neurons; larval neurons; sheath cells; larval body wall muscle; larval coelomocytes; larval excretory cell; larval intestine; larval pharyngeal muscle; germline; neurons; body wall muscle; intestine; epidermis	cytoplasm; nucleus; cell cortex; aster	is an ortholog of human PPP6R1 (protein phosphatase 6 regulatory subunit 1), PPP6R3 (protein phosphatase 6 regulatory subunit 3) and PPP6R2 (protein phosphatase 6 regulatory subunit 2);saps-1 is involved in cortical actin cytoskeleton organization, establishment of mitotic spindle localization and first cell cycle pseudocleavage; saps-1exhibits protein phosphatase binding activity; saps-1 is loca…	Afshar et al., 2010; Spencer et al., 2011; Grun et al., 2014; Kaletsky et al., 2016; Blazie et al., 2017; Han et al., 2017; Reinke et al., 2017
PP2A/4/6 Regulators	ZK688.9	embryos, larvae, adults	larval neurons; larval body wall muscle; neurons; intestine; germline; epidermis	cytoplasm	Is an ortholog of human TIPRL (TOR signaling pathway regulator). Is predicted to encode a protein with the following domain: TIP41-like protein.	Von Stetina et al., 2007; Spencer et al., 2011; Kaletsky et al., 2016; Blazie et al., 2017; Han et al., 2017; Reinke et al., 2017
	ppfr-4	embryos, larvae, adults	larval motor neurons; larval neurons; larval body wall muscle; larval coelomocytes; larval excretory cells; larval intestine; neurons; germline; epidermis	cytoplasm	encodes the C. elegans ortholog of TAP42, a protein phosphatase 2A (PP2A) regulatory subunit; ppfr-4(RNAi) in wild-type animals results in fertility defects in F1 hermaphrodites, who exhibit a 90-95% decrease in the total number of eggs laid.	Spencer et al., 2011; Kaletsky et al., 2016; Han et al., 2017; Reinke et al., 2017
	Y71H2AM.20	embryos, larvae, adults	intestine; larval neurons; sheath cells; larval body wall muscle; larval excretory cell; neurons; hypodermis; seam cells; germline	cytoplasm	Is an ortholog of human PTPA (protein phosphatase 2 phosphatase activator). Is predicted to have peptidyl-prolyl cis-trans isomerase activity and protein tyrosine phosphatase activator activity.	Pauli et al., 2006; Spencer et al., 2011; Kaletsky et al., 2016; Blazie et al., 2017; Han et al., 2017; Reinke et al., 2017
